# Supplementary material for: Gain-of-function mutant p53 promotes the oncogenic potential of head and neck squamous cell carcinoma cells by targeting the transcription factors FOXO3a and FOXM1
Source: Oncogene. 2017 Dec 22;37(10):1279–92. doi: 10.1038/s41388-017-0032-z (PMC5844800; doi:10.1038/s41388-017-0032-z)
Supplement: Supplementary file 2 — Supplemental Table S1 [file 41388_2017_32_MOESM2_ESM.xlsx]

## Sheet: final-res
Gene.Symbol	pv.mutVsCtrl	pv.mutVsWt	pv.wtVsCtrl	sig.mutVsCtrl	sig.mutVsWt	sig.wtVsCtrl	mean.control	mean.mut	mean.wt	fc.mutVsCtrl	fc.mutVsWt	fc.wtVsCtrl	transcript_cluster_id	seqname	strand	start	stop	total_probes	gene_assignment	mrna_assignment	category	Gene.assign	mrna.source
SPANXC	1.13085e-08	2.26471e-10	2.16718e-05	TRUE	TRUE	TRUE	9.8661	12.1628	7.97811	4.91329	18.185	0.270184	17114713	chrX	-	140335596	140336646	8	NM_022661 // SPANXC // SPANX family, member C // Xq27.1 // 64663 /// ENST00000358993 // SPANXC // SPANX family, member C // Xq27.1 // 64663 /// BC054023 // SPANXC // SPANX family, member C // Xq27.1 // 64663	NM_022661 // RefSeq // Homo sapiens SPANX family, member C (SPANXC), mRNA. // chrX // 100 // 100 // 8 // 8 // 0 /// ENST00000358993 // ENSEMBL // cdna:known chromosome:GRCh37:X:140335596:140336629:-1 gene:ENSG00000198573 gene_biotype:protein_coding transcript_biotype:protein_coding // chrX // 100 // 100 // 8 // 8 // 0 /// BC054023 // GenBank // Homo sapiens SPANX family, member C, mRNA (cDNA clon…	main	NM_022661	RefSeq
PCDHB5	9.45607e-06	1.49986e-06	2.97427e-05	TRUE	TRUE	TRUE	9.10242	8.16869	7.24379	0.523503	1.89855	0.275738	16990267	chr5	+	140514800	140517704	23	NM_015669 // PCDHB5 // protocadherin beta 5 // 5q31 // 26167 /// ENST00000231134 // PCDHB5 // protocadherin beta 5 // 5q31 // 26167 /// BC001186 // PCDHB5 // protocadherin beta 5 // 5q31 // 26167 /// ENST00000537936 // PCDHB5 // protocadherin beta 5 // 5q31 // 26167	NM_015669 // RefSeq // Homo sapiens protocadherin beta 5 (PCDHB5), mRNA. // chr5 // 100 // 100 // 23 // 23 // 0 /// ENST00000231134 // ENSEMBL // cdna:known chromosome:GRCh37:5:140514800:140517703:1 gene:ENSG00000113209 gene_biotype:protein_coding transcript_biotype:protein_coding // chr5 // 100 // 100 // 23 // 23 // 0 /// BC001186 // GenBank // Homo sapiens protocadherin beta 5, mRNA (cDNA clone…	main	NM_015669	RefSeq
PPP4R4	6.38912e-05	1.2155e-08	6.24671e-06	TRUE	TRUE	TRUE	4.5416	4.12262	5.65922	0.747956	0.344698	2.16989	16787831	chr14	+	94612465	94746072	36	NM_058237 // PPP4R4 // protein phosphatase 4, regulatory subunit 4 // 14q32.2 // 57718 /// ENST00000304338 // PPP4R4 // protein phosphatase 4, regulatory subunit 4 // 14q32.2 // 57718 /// NM_020958 // PPP4R4 // protein phosphatase 4, regulatory subunit 4 // 14q32.2 // 57718 /// ENST00000328839 // PPP4R4 // protein phosphatase 4, regulatory subunit 4 // 14q32.2 // 57718 /// BC068491 // PPP4R4 // p…	NM_058237 // RefSeq // Homo sapiens protein phosphatase 4, regulatory subunit 4 (PPP4R4), transcript variant 1, mRNA. // chr14 // 100 // 78 // 28 // 28 // 0 /// ENST00000304338 // ENSEMBL // cdna:known chromosome:GRCh37:14:94640649:94746072:1 gene:ENSG00000119698 gene_biotype:protein_coding transcript_biotype:protein_coding // chr14 // 100 // 78 // 28 // 28 // 0 /// NM_020958 // RefSeq // Homo sa…	main	NM_058237	RefSeq
STC1	1.1806e-09	6.2652e-08	0.000106307	TRUE	TRUE	FALSE	9.6212	5.17557	8.00298	0.0458915	0.140885	0.325737	17075553	chr8	-	23699428	23712320	21	NM_003155 // STC1 // stanniocalcin 1 // 8p21-p11.2 // 6781 /// ENST00000290271 // STC1 // stanniocalcin 1 // 8p21-p11.2 // 6781 /// U25997 // STC1 // stanniocalcin 1 // 8p21-p11.2 // 6781 /// ENST00000540277 // STC1 // stanniocalcin 1 // 8p21-p11.2 // 6781	NM_003155 // RefSeq // Homo sapiens stanniocalcin 1 (STC1), mRNA. // chr8 // 100 // 86 // 18 // 18 // 0 /// ENST00000290271 // ENSEMBL // cdna:known chromosome:GRCh37:8:23699428:23712320:-1 gene:ENSG00000159167 gene_biotype:protein_coding transcript_biotype:protein_coding // chr8 // 100 // 86 // 18 // 18 // 0 /// U25997 // GenBank // Homo sapiens stanniocalcin precursor (STC) mRNA, complete cds. …	main	NM_003155	RefSeq
CDH13	4.45703e-09	7.64002e-09	0.00800285	TRUE	TRUE	FALSE	6.78544	8.67706	6.32884	3.71053	5.09196	0.728703	16821377	chr16	+	82660399	83830215	27	NM_001220488 // CDH13 // cadherin 13, H-cadherin (heart) // 16q23.3 // 1012 /// NM_001257 // CDH13 // cadherin 13, H-cadherin (heart) // 16q23.3 // 1012 /// ENST00000566620 // CDH13 // cadherin 13, H-cadherin (heart) // 16q23.3 // 1012 /// NM_001220489 // CDH13 // cadherin 13, H-cadherin (heart) // 16q23.3 // 1012 /// ENST00000268613 // CDH13 // cadherin 13, H-cadherin (heart) // 16q23.3 // 1012 …	NM_001220488 // RefSeq // Homo sapiens cadherin 13, H-cadherin (heart) (CDH13), transcript variant 2, mRNA. // chr16 // 100 // 85 // 23 // 23 // 0 /// NM_001257 // RefSeq // Homo sapiens cadherin 13, H-cadherin (heart) (CDH13), transcript variant 1, mRNA. // chr16 // 100 // 81 // 22 // 22 // 0 /// ENST00000566620 // ENSEMBL // cdna:known chromosome:GRCh37:16:82660408:83830204:1 gene:ENSG000001409…	main	NM_001220488	RefSeq
CD24	5.36698e-09	5.02432e-06	0.000438691	TRUE	TRUE	FALSE	8.55761	5.21797	6.77113	0.0987803	0.340764	0.289879	17117110	chrY	-	21152513	21154705	19	NM_013230 // CD24 // CD24 molecule // 6q21 // 100133941 /// L33930 // CD24 // CD24 molecule // 6q21 // 100133941	NM_013230 // RefSeq // Homo sapiens CD24 molecule (CD24), mRNA. // chrY // 68 // 100 // 13 // 19 // 0 /// L33930 // GenBank // Homo sapiens CD24 signal transducer mRNA, complete cds and 3' region. // chrY // 53 // 100 // 10 // 19 // 0	main	NM_013230	RefSeq
LBH	9.8741e-09	1.37206e-06	0.00167038	TRUE	TRUE	FALSE	6.98645	6.09492	6.67628	0.539044	0.668335	0.806548	16878676	chr2	+	30454397	30548751	29	NM_030915 // LBH // limb bud and heart development homolog (mouse) // 2p23.1 // 81606 /// ENST00000395323 // LBH // limb bud and heart development homolog (mouse) // 2p23.1 // 81606 /// BC109376 // LBH // limb bud and heart development homolog (mouse) // 2p23.1 // 81606 /// BC126434 // LBH // limb bud and heart development homolog (mouse) // 2p23.1 // 81606 /// BC130415 // LBH // limb bud and hea…	NM_030915 // RefSeq // Homo sapiens limb bud and heart development homolog (mouse) (LBH), mRNA. // chr2 // 100 // 41 // 12 // 12 // 0 /// ENST00000395323 // ENSEMBL // cdna:known chromosome:GRCh37:2:30454397:30482894:1 gene:ENSG00000213626 gene_biotype:protein_coding transcript_biotype:protein_coding // chr2 // 100 // 41 // 12 // 12 // 0 /// BC109376 // GenBank // Homo sapiens limb bud and heart …	main	NM_030915	RefSeq
MLKL	1.53194e-08	1.87311e-07	0.0301393	TRUE	TRUE	FALSE	7.88043	8.42591	7.70839	1.4595	1.64435	0.887587	16828344	chr16	-	74705753	74734789	25	NM_152649 // MLKL // mixed lineage kinase domain-like // 16q23.1 // 197259 /// ENST00000308807 // MLKL // mixed lineage kinase domain-like // 16q23.1 // 197259 /// NM_001142497 // MLKL // mixed lineage kinase domain-like // 16q23.1 // 197259 /// ENST00000306247 // MLKL // mixed lineage kinase domain-like // 16q23.1 // 197259 /// BC028141 // MLKL // mixed lineage kinase domain-like // 16q23.1 // 1…	NM_152649 // RefSeq // Homo sapiens mixed lineage kinase domain-like (MLKL), transcript variant 1, mRNA. // chr16 // 100 // 100 // 25 // 25 // 0 /// ENST00000308807 // ENSEMBL // cdna:known chromosome:GRCh37:16:74705759:74734812:-1 gene:ENSG00000168404 gene_biotype:protein_coding transcript_biotype:protein_coding // chr16 // 100 // 100 // 25 // 25 // 0 /// NM_001142497 // RefSeq // Homo sapiens m…	main	NM_152649	RefSeq
HTRA1	1.65333e-08	2.00287e-09	0.774483	TRUE	TRUE	FALSE	7.74346	9.52131	7.76447	3.42914	3.37956	1.01467	16710126	chr10	+	124221041	124274424	22	NM_002775 // HTRA1 // HtrA serine peptidase 1 // 10q26.3 // 5654 /// ENST00000368984 // HTRA1 // HtrA serine peptidase 1 // 10q26.3 // 5654 /// D87258 // HTRA1 // HtrA serine peptidase 1 // 10q26.3 // 5654 /// ENST00000435263 // HTRA1 // HtrA serine peptidase 1 // 10q26.3 // 5654 /// ENST00000420892 // HTRA1 // HtrA serine peptidase 1 // 10q26.3 // 5654	NM_002775 // RefSeq // Homo sapiens HtrA serine peptidase 1 (HTRA1), mRNA. // chr10 // 100 // 100 // 22 // 22 // 0 /// ENST00000368984 // ENSEMBL // cdna:known chromosome:GRCh37:10:124221041:124274424:1 gene:ENSG00000166033 gene_biotype:protein_coding transcript_biotype:protein_coding // chr10 // 100 // 100 // 22 // 22 // 0 /// D87258 // GenBank // Homo sapiens mRNA for serin protease with IGF-bi…	main	NM_002775	RefSeq
SLC7A11	1.83799e-08	5.82945e-07	0.0371613	TRUE	TRUE	FALSE	9.49782	10.8452	9.71855	2.54448	2.1835	1.16532	16979917	chr4	-	139085248	139163503	26	NM_014331 // SLC7A11 // solute carrier family 7 (anionic amino acid transporter light chain, xc- system), member 11 // 4q28-q32 // 23657 /// ENST00000280612 // SLC7A11 // solute carrier family 7 (anionic amino acid transporter light chain, xc- system), member 11 // 4q28-q32 // 23657 /// AK290359 // SLC7A11 // solute carrier family 7 (anionic amino acid transporter light chain, xc- system), member…	NM_014331 // RefSeq // Homo sapiens solute carrier family 7 (anionic amino acid transporter light chain, xc- system), member 11 (SLC7A11), mRNA. // chr4 // 100 // 100 // 26 // 26 // 0 /// ENST00000280612 // ENSEMBL // cdna:known chromosome:GRCh37:4:139085251:139163503:-1 gene:ENSG00000151012 gene_biotype:protein_coding transcript_biotype:protein_coding // chr4 // 100 // 100 // 26 // 26 // 0 /// A…	main	NM_014331	RefSeq
ACACA	6.46743e-08	9.97633e-05	0.0141665	TRUE	TRUE	FALSE	8.90935	9.79763	9.28369	1.85096	1.42795	1.29624	16843728	chr17	-	35441923	35766902	50	ENST00000452074 // ACACA // acetyl-CoA carboxylase alpha // 17q21 // 31 /// NM_198839 // ACACA // acetyl-CoA carboxylase alpha // 17q21 // 31 /// ENST00000353139 // ACACA // acetyl-CoA carboxylase alpha // 17q21 // 31 /// ENST00000394406 // ACACA // acetyl-CoA carboxylase alpha // 17q21 // 31 /// ENST00000335166 // ACACA // acetyl-CoA carboxylase alpha // 17q21 // 31 /// NM_198834 // ACACA // ace…	ENST00000452074 // ENSEMBL // cdna:known chromosome:GRCh37:17:35441933:35766902:-1 gene:ENSG00000132142 gene_biotype:protein_coding transcript_biotype:protein_coding // chr17 // 100 // 90 // 45 // 45 // 0 /// NM_198839 // RefSeq // Homo sapiens acetyl-CoA carboxylase alpha (ACACA), transcript variant 2, mRNA. // chr17 // 100 // 88 // 44 // 44 // 0 /// ENST00000353139 // ENSEMBL // cdna:known chro…	main	ENST00000452074	ENSEMBL
CASP14	1.08417e-07	1.23649e-07	0.353266	TRUE	TRUE	FALSE	8.28444	5.35226	8.17171	0.131017	0.141664	0.924838	16859090	chr19	+	15160291	15169104	24	NM_012114 // CASP14 // caspase 14, apoptosis-related cysteine peptidase // 19p13.1 // 23581 /// ENST00000427043 // CASP14 // caspase 14, apoptosis-related cysteine peptidase // 19p13.1 // 23581 /// ENST00000221740 // CASP14 // caspase 14, apoptosis-related cysteine peptidase // 19p13.1 // 23581 /// EU502748 // CASP14 // caspase 14, apoptosis-related cysteine peptidase // 19p13.1 // 23581	NM_012114 // RefSeq // Homo sapiens caspase 14, apoptosis-related cysteine peptidase (CASP14), mRNA. // chr19 // 100 // 100 // 24 // 24 // 0 /// ENST00000427043 // ENSEMBL // cdna:known chromosome:GRCh37:19:15160291:15166900:1 gene:ENSG00000105141 gene_biotype:protein_coding transcript_biotype:protein_coding // chr19 // 100 // 88 // 21 // 21 // 0 /// ENST00000221740 // ENSEMBL // cdna:known chrom…	main	NM_012114	RefSeq
SKIL	2.3149e-07	1.63558e-05	0.00424024	TRUE	TRUE	FALSE	9.81684	8.73258	9.41853	0.471635	0.621595	0.75875	16947904	chr3	+	170075466	170114637	24	NM_005414 // SKIL // SKI-like oncogene // 3q26 // 6498 /// NM_001248008 // SKIL // SKI-like oncogene // 3q26 // 6498 /// ENST00000458537 // SKIL // SKI-like oncogene // 3q26 // 6498 /// NM_001145097 // SKIL // SKI-like oncogene // 3q26 // 6498 /// ENST00000259119 // SKIL // SKI-like oncogene // 3q26 // 6498 /// NM_001145098 // SKIL // SKI-like oncogene // 3q26 // 6498 /// ENST00000413427 // SKIL …	NM_005414 // RefSeq // Homo sapiens SKI-like oncogene (SKIL), transcript variant 1, mRNA. // chr3 // 100 // 79 // 19 // 19 // 0 /// NM_001248008 // RefSeq // Homo sapiens SKI-like oncogene (SKIL), transcript variant 4, mRNA. // chr3 // 100 // 79 // 19 // 19 // 0 /// ENST00000458537 // ENSEMBL // cdna:known chromosome:GRCh37:3:170077411:170114623:1 gene:ENSG00000136603 gene_biotype:protein_coding …	main	NM_005414	RefSeq
SCD	2.56315e-07	6.11463e-07	0.278798	TRUE	TRUE	FALSE	12.2238	12.697	12.1746	1.38817	1.43633	0.966471	16708249	chr10	+	102106772	102124591	22	NM_005063 // SCD // stearoyl-CoA desaturase (delta-9-desaturase) // 10q24.31 // 6319 /// ENST00000370355 // SCD // stearoyl-CoA desaturase (delta-9-desaturase) // 10q24.31 // 6319 /// AF097514 // SCD // stearoyl-CoA desaturase (delta-9-desaturase) // 10q24.31 // 6319 /// ENST00000423840 // SCD // stearoyl-CoA desaturase (delta-9-desaturase) // 10q24.31 // 6319	NM_005063 // RefSeq // Homo sapiens stearoyl-CoA desaturase (delta-9-desaturase) (SCD), mRNA. // chr10 // 100 // 100 // 22 // 22 // 0 /// ENST00000370355 // ENSEMBL // cdna:known chromosome:GRCh37:10:102106881:102124591:1 gene:ENSG00000099194 gene_biotype:protein_coding transcript_biotype:protein_coding // chr10 // 100 // 91 // 20 // 20 // 0 /// AF097514 // GenBank // Homo sapiens stearoyl-CoA de…	main	NM_005063	RefSeq
DOCK4	3.94098e-07	1.69257e-05	0.000629514	TRUE	TRUE	FALSE	4.98187	5.85742	5.52993	1.8347	1.25483	1.46211	17061881	chr7	-	111366164	111846466	59	NM_014705 // DOCK4 // dedicator of cytokinesis 4 // 7q31.1 // 9732 /// ENST00000437633 // DOCK4 // dedicator of cytokinesis 4 // 7q31.1 // 9732 /// BC117689 // DOCK4 // dedicator of cytokinesis 4 // 7q31.1 // 9732 /// BC117688 // DOCK4 // dedicator of cytokinesis 4 // 7q31.1 // 9732 /// AY233380 // DOCK4 // dedicator of cytokinesis 4 // 7q31.1 // 9732 /// BC117694 // DOCK4 // dedicator of cytokin…	NM_014705 // RefSeq // Homo sapiens dedicator of cytokinesis 4 (DOCK4), mRNA. // chr7 // 100 // 81 // 48 // 48 // 0 /// ENST00000437633 // ENSEMBL // cdna:known chromosome:GRCh37:7:111368276:111846450:-1 gene:ENSG00000128512 gene_biotype:protein_coding transcript_biotype:protein_coding // chr7 // 100 // 78 // 46 // 46 // 0 /// BC117689 // GenBank // Homo sapiens dedicator of cytokinesis 4, mRNA (…	main	NM_014705	RefSeq
S100A7	4.15391e-07	3.83227e-05	0.000165551	TRUE	TRUE	FALSE	8.98838	5.92981	7.34431	0.120027	0.37514	0.319954	16693427	chr1	-	153430220	153433177	12	ENST00000368722 // S100A7 // S100 calcium binding protein A7 // 1q21 // 6278 /// NM_002963 // S100A7 // S100 calcium binding protein A7 // 1q21 // 6278 /// ENST00000368723 // S100A7 // S100 calcium binding protein A7 // 1q21 // 6278 /// BC034687 // S100A7 // S100 calcium binding protein A7 // 1q21 // 6278	ENST00000368722 // ENSEMBL // cdna:known chromosome:GRCh37:1:153430220:153432350:-1 gene:ENSG00000143556 gene_biotype:protein_coding transcript_biotype:protein_coding // chr1 // 100 // 100 // 12 // 12 // 0 /// NM_002963 // RefSeq // Homo sapiens S100 calcium binding protein A7 (S100A7), mRNA. // chr1 // 100 // 92 // 11 // 11 // 0 /// ENST00000368723 // ENSEMBL // cdna:known chromosome:GRCh37:1:15…	main	ENST00000368722	ENSEMBL
ADTRP	4.95138e-07	9.24016e-05	0.000967671	TRUE	TRUE	FALSE	5.39876	6.62148	6.20527	2.33387	1.33442	1.74897	17015681	chr6	-	11712287	11807279	37	NM_001143948 // ADTRP // androgen-dependent TFPI-regulating protein // 6p24.1 // 84830 /// ENST00000414691 // ADTRP // androgen-dependent TFPI-regulating protein // 6p24.1 // 84830 /// NM_032744 // ADTRP // androgen-dependent TFPI-regulating protein // 6p24.1 // 84830 /// ENST00000229583 // ADTRP // androgen-dependent TFPI-regulating protein // 6p24.1 // 84830 /// AJ420520 // ADTRP // androgen-de…	NM_001143948 // RefSeq // Homo sapiens androgen-dependent TFPI-regulating protein (ADTRP), transcript variant 1, mRNA. // chr6 // 100 // 49 // 18 // 18 // 0 /// ENST00000414691 // ENSEMBL // cdna:known chromosome:GRCh37:6:11713888:11779403:-1 gene:ENSG00000111863 gene_biotype:protein_coding transcript_biotype:protein_coding // chr6 // 100 // 46 // 17 // 17 // 0 /// NM_032744 // RefSeq // Homo sap…	main	NM_001143948	RefSeq
TP53	5.10609e-07	1.88211e-05	0.00245394	TRUE	TRUE	FALSE	7.09234	8.69689	7.65452	3.04101	2.05962	1.47649	16840732	chr17	-	7565097	7590863	23	NM_000546 // TP53 // tumor protein p53 // 17p13.1 // 7157 /// NM_001126112 // TP53 // tumor protein p53 // 17p13.1 // 7157 /// NM_001126114 // TP53 // tumor protein p53 // 17p13.1 // 7157 /// NM_001126113 // TP53 // tumor protein p53 // 17p13.1 // 7157 /// NM_001126118 // TP53 // tumor protein p53 // 17p13.1 // 7157 /// ENST00000269305 // TP53 // tumor protein p53 // 17p13.1 // 7157 /// ENST00000…	NM_000546 // RefSeq // Homo sapiens tumor protein p53 (TP53), transcript variant 1, mRNA. // chr17 // 100 // 78 // 18 // 18 // 0 /// NM_001126112 // RefSeq // Homo sapiens tumor protein p53 (TP53), transcript variant 2, mRNA. // chr17 // 100 // 78 // 18 // 18 // 0 /// NM_001126114 // RefSeq // Homo sapiens tumor protein p53 (TP53), transcript variant 3, mRNA. // chr17 // 100 // 78 // 18 // 18 // …	main	NM_000546	RefSeq
EIF2AK4	5.56165e-07	1.3741e-07	0.0304863	TRUE	TRUE	FALSE	8.19429	8.62131	8.10063	1.34445	1.43463	0.937143	16799357	chr15	+	40226347	40327797	35	NM_001013703 // EIF2AK4 // eukaryotic translation initiation factor 2 alpha kinase 4 // 15q15.1 // 440275 /// ENST00000263791 // EIF2AK4 // eukaryotic translation initiation factor 2 alpha kinase 4 // 15q15.1 // 440275 /// ENST00000382727 // EIF2AK4 // eukaryotic translation initiation factor 2 alpha kinase 4 // 15q15.1 // 440275 /// ENST00000560855 // EIF2AK4 // eukaryotic translation initiation…	NM_001013703 // RefSeq // Homo sapiens eukaryotic translation initiation factor 2 alpha kinase 4 (EIF2AK4), mRNA. // chr15 // 100 // 69 // 24 // 24 // 0 /// ENST00000263791 // ENSEMBL // cdna:known chromosome:GRCh37:15:40226354:40327791:1 gene:ENSG00000128829 gene_biotype:protein_coding transcript_biotype:protein_coding // chr15 // 100 // 69 // 24 // 24 // 0 /// ENST00000382727 // ENSEMBL // cdna…	main	NM_001013703	RefSeq
ABCG2	1.00217e-06	2.13761e-05	0.053726	TRUE	TRUE	FALSE	6.77108	7.66154	6.96496	1.85377	1.62066	1.14384	16977868	chr4	-	89011416	89152474	35	NM_004827 // ABCG2 // ATP-binding cassette, sub-family G (WHITE), member 2 // 4q22 // 9429 /// NM_001257386 // ABCG2 // ATP-binding cassette, sub-family G (WHITE), member 2 // 4q22 // 9429 /// ENST00000237612 // ABCG2 // ATP-binding cassette, sub-family G (WHITE), member 2 // 4q22 // 9429 /// BC092408 // ABCG2 // ATP-binding cassette, sub-family G (WHITE), member 2 // 4q22 // 9429 /// ENST0000051…	NM_004827 // RefSeq // Homo sapiens ATP-binding cassette, sub-family G (WHITE), member 2 (ABCG2), transcript variant 1, mRNA. // chr4 // 100 // 89 // 31 // 31 // 0 /// NM_001257386 // RefSeq // Homo sapiens ATP-binding cassette, sub-family G (WHITE), member 2 (ABCG2), transcript variant 2, mRNA. // chr4 // 100 // 89 // 31 // 31 // 0 /// ENST00000237612 // ENSEMBL // cdna:known chromosome:GRCh37:4…	main	NM_004827	RefSeq
NIPAL4	1.63289e-06	2.03476e-07	0.00562402	TRUE	TRUE	FALSE	7.3114	6.1119	7.70834	0.435428	0.330692	1.31672	16991582	chr5	+	156887027	156901730	19	NM_001099287 // NIPAL4 // NIPA-like domain containing 4 // 5q33.3 // 348938 /// NM_001172292 // NIPAL4 // NIPA-like domain containing 4 // 5q33.3 // 348938 /// ENST00000311946 // NIPAL4 // NIPA-like domain containing 4 // 5q33.3 // 348938 /// ENST00000435489 // NIPAL4 // NIPA-like domain containing 4 // 5q33.3 // 348938 /// AK296972 // NIPAL4 // NIPA-like domain containing 4 // 5q33.3 // 348938 /…	NM_001099287 // RefSeq // Homo sapiens NIPA-like domain containing 4 (NIPAL4), transcript variant 1, mRNA. // chr5 // 100 // 68 // 13 // 13 // 0 /// NM_001172292 // RefSeq // Homo sapiens NIPA-like domain containing 4 (NIPAL4), transcript variant 2, mRNA. // chr5 // 100 // 68 // 13 // 13 // 0 /// ENST00000311946 // ENSEMBL // cdna:known chromosome:GRCh37:5:156887027:156901725:1 gene:ENSG000001725…	main	NM_001099287	RefSeq
PTPRU	2.00165e-06	3.30655e-05	0.00162292	TRUE	TRUE	FALSE	7.53585	6.1518	7.03134	0.383142	0.543542	0.704899	16661730	chr1	+	29563028	29653325	28	NM_133178 // PTPRU // protein tyrosine phosphatase, receptor type, U // 1p35.3 // 10076 /// NM_133177 // PTPRU // protein tyrosine phosphatase, receptor type, U // 1p35.3 // 10076 /// NM_005704 // PTPRU // protein tyrosine phosphatase, receptor type, U // 1p35.3 // 10076 /// NM_001195001 // PTPRU // protein tyrosine phosphatase, receptor type, U // 1p35.3 // 10076 /// ENST00000373779 // PTPRU // …	NM_133178 // RefSeq // Homo sapiens protein tyrosine phosphatase, receptor type, U (PTPRU), transcript variant 1, mRNA. // chr1 // 100 // 93 // 26 // 26 // 0 /// NM_133177 // RefSeq // Homo sapiens protein tyrosine phosphatase, receptor type, U (PTPRU), transcript variant 2, mRNA. // chr1 // 100 // 93 // 26 // 26 // 0 /// NM_005704 // RefSeq // Homo sapiens protein tyrosine phosphatase, receptor …	main	NM_133178	RefSeq
OVOL1	2.47065e-06	0.000113285	0.0113167	TRUE	TRUE	FALSE	10.3777	9.21864	9.9618	0.447799	0.597429	0.749544	16727074	chr11	+	65554493	65564690	20	ENST00000335987 // OVOL1 // ovo-like 1(Drosophila) // 11q13 // 5017 /// NM_004561 // OVOL1 // ovo-like 1(Drosophila) // 11q13 // 5017 /// BC059408 // OVOL1 // ovo-like 1(Drosophila) // 11q13 // 5017	ENST00000335987 // ENSEMBL // cdna:known chromosome:GRCh37:11:65554493:65564690:1 gene:ENSG00000172818 gene_biotype:protein_coding transcript_biotype:protein_coding // chr11 // 100 // 75 // 15 // 15 // 0 /// NM_004561 // RefSeq // Homo sapiens ovo-like 1(Drosophila) (OVOL1), mRNA. // chr11 // 100 // 70 // 14 // 14 // 0 /// BC059408 // GenBank // Homo sapiens ovo-like 1(Drosophila), mRNA (cDNA clo…	main	ENST00000335987	ENSEMBL
IL1RAP	2.51281e-06	7.61042e-05	0.00590223	TRUE	TRUE	FALSE	6.79773	6.24843	6.58502	0.683351	0.79191	0.862915	16949611	chr3	+	190234008	190238349	23	ENST00000476929 // IL1RAP // interleukin 1 receptor accessory protein // 3q28 // 3556	ENST00000476929 // ENSEMBL // cdna:putative chromosome:GRCh37:3:190234008:190238349:1 gene:ENSG00000196083 gene_biotype:protein_coding transcript_biotype:processed_transcript // chr3 // 100 // 100 // 23 // 23 // 0	main	ENST00000476929	ENSEMBL
KLF10	2.69975e-06	1.88135e-05	0.00419716	TRUE	TRUE	FALSE	10.7394	9.89348	10.3527	0.556357	0.727357	0.764902	17079910	chr8	-	103661005	103668130	22	ENST00000285407 // KLF10 // Kruppel-like factor 10 // 8q22.2 // 7071 /// NM_005655 // KLF10 // Kruppel-like factor 10 // 8q22.2 // 7071 /// ENST00000395884 // KLF10 // Kruppel-like factor 10 // 8q22.2 // 7071 /// NM_001032282 // KLF10 // Kruppel-like factor 10 // 8q22.2 // 7071 /// BC095399 // KLF10 // Kruppel-like factor 10 // 8q22.2 // 7071	ENST00000285407 // ENSEMBL // cdna:known chromosome:GRCh37:8:103661007:103668130:-1 gene:ENSG00000155090 gene_biotype:protein_coding transcript_biotype:protein_coding // chr8 // 100 // 86 // 19 // 19 // 0 /// NM_005655 // RefSeq // Homo sapiens Kruppel-like factor 10 (KLF10), transcript variant 1, mRNA. // chr8 // 100 // 77 // 17 // 17 // 0 /// ENST00000395884 // ENSEMBL // cdna:putative chromoso…	main	ENST00000285407	ENSEMBL
SPTSSB	2.76068e-06	5.91386e-06	0.45943	TRUE	TRUE	FALSE	6.45687	4.98652	6.60925	0.360896	0.324722	1.1114	16961056	chr3	-	161062580	161090668	24	ENST00000359175 // SPTSSB // serine palmitoyltransferase, small subunit B // 3q26.1 // 165679 /// ENST00000497137 // SPTSSB // serine palmitoyltransferase, small subunit B // 3q26.1 // 165679 /// NM_001040100 // SPTSSB // serine palmitoyltransferase, small subunit B // 3q26.1 // 165679 /// AK123348 // SPTSSB // serine palmitoyltransferase, small subunit B // 3q26.1 // 165679 /// ENST00000497374 /…	ENST00000359175 // ENSEMBL // cdna:known chromosome:GRCh37:3:161062580:161090668:-1 gene:ENSG00000196542 gene_biotype:protein_coding transcript_biotype:protein_coding // chr3 // 100 // 67 // 16 // 16 // 0 /// ENST00000497137 // ENSEMBL // cdna:known chromosome:GRCh37:3:161063563:161089289:-1 gene:ENSG00000196542 gene_biotype:protein_coding transcript_biotype:protein_coding // chr3 // 100 // 58 //…	main	ENST00000359175	ENSEMBL
NA	2.98964e-06	2.10472e-06	0.0875254	TRUE	TRUE	FALSE	10.9867	10.5823	10.9	0.755578	0.802393	0.941656	17127699	---	---	---	---	11	---	---	control->affx->bac_spike	---	NA
NA	3.39158e-06	5.30822e-05	0.0208956	TRUE	TRUE	FALSE	6.25173	5.58792	6.04101	0.631212	0.730478	0.864109	17121158	chrU	+	1	881	20	---	---	rescue	---	NA
PRSS23	4.25314e-06	2.55366e-06	0.240406	TRUE	TRUE	FALSE	6.85495	7.33808	6.79582	1.39777	1.45625	0.95984	16729789	chr11	+	86502101	86663886	21	NM_007173 // PRSS23 // protease, serine, 23 // 11q14.1 // 11098 /// ENST00000280258 // PRSS23 // protease, serine, 23 // 11q14.1 // 11098 /// CR456824 // PRSS23 // protease, serine, 23 // 11q14.1 // 11098 /// BC001278 // PRSS23 // protease, serine, 23 // 11q14.1 // 11098 /// AF015287 // PRSS23 // protease, serine, 23 // 11q14.1 // 11098 /// AY359033 // PRSS23 // protease, serine, 23 // 11q14.1 //…	NM_007173 // RefSeq // Homo sapiens protease, serine, 23 (PRSS23), mRNA. // chr11 // 100 // 43 // 9 // 9 // 0 /// ENST00000280258 // ENSEMBL // cdna:known chromosome:GRCh37:11:86511282:86522271:1 gene:ENSG00000150687 gene_biotype:protein_coding transcript_biotype:protein_coding // chr11 // 100 // 43 // 9 // 9 // 0 /// CR456824 // GenBank // Homo sapiens full open reading frame cDNA clone RZPDo834…	main	NM_007173	RefSeq
RAVER2	4.32457e-06	1.08919e-06	0.433974	TRUE	TRUE	FALSE	9.27169	8.76197	9.30975	0.702361	0.684075	1.02673	16665656	chr1	+	65210778	65298915	24	NM_018211 // RAVER2 // ribonucleoprotein, PTB-binding 2 // 1p31.3 // 55225 /// ENST00000371072 // RAVER2 // ribonucleoprotein, PTB-binding 2 // 1p31.3 // 55225 /// ENST00000294428 // RAVER2 // ribonucleoprotein, PTB-binding 2 // 1p31.3 // 55225 /// BC065303 // RAVER2 // ribonucleoprotein, PTB-binding 2 // 1p31.3 // 55225 /// ENST00000418058 // RAVER2 // ribonucleoprotein, PTB-binding 2 // 1p31.3 …	NM_018211 // RefSeq // Homo sapiens ribonucleoprotein, PTB-binding 2 (RAVER2), mRNA. // chr1 // 100 // 88 // 21 // 21 // 0 /// ENST00000371072 // ENSEMBL // cdna:known chromosome:GRCh37:1:65210778:65298915:1 gene:ENSG00000162437 gene_biotype:protein_coding transcript_biotype:protein_coding // chr1 // 100 // 88 // 21 // 21 // 0 /// ENST00000294428 // ENSEMBL // cdna:known chromosome:GRCh37:1:65210…	main	NM_018211	RefSeq
CDKL5	4.60049e-06	8.2435e-06	0.242888	TRUE	TRUE	FALSE	8.01151	6.86758	7.93791	0.452525	0.476212	0.950259	17101896	chrX	+	18443703	18671749	21	NM_001037343 // CDKL5 // cyclin-dependent kinase-like 5 // Xp22 // 6792 /// ENST00000379996 // CDKL5 // cyclin-dependent kinase-like 5 // Xp22 // 6792 /// ENST00000379989 // CDKL5 // cyclin-dependent kinase-like 5 // Xp22 // 6792 /// NM_003159 // CDKL5 // cyclin-dependent kinase-like 5 // Xp22 // 6792 /// AY217744 // CDKL5 // cyclin-dependent kinase-like 5 // Xp22 // 6792 /// ENST00000463994 // C…	NM_001037343 // RefSeq // Homo sapiens cyclin-dependent kinase-like 5 (CDKL5), transcript variant II, mRNA. // chrX // 100 // 95 // 20 // 20 // 0 /// ENST00000379996 // ENSEMBL // cdna:known chromosome:GRCh37:X:18443703:18671749:1 gene:ENSG00000008086 gene_biotype:protein_coding transcript_biotype:protein_coding // chrX // 100 // 95 // 20 // 20 // 0 /// ENST00000379989 // ENSEMBL // cdna:known ch…	main	NM_001037343	RefSeq
STX12	4.63965e-06	9.97608e-06	0.0727219	TRUE	TRUE	FALSE	8.73167	8.3001	8.66468	0.741457	0.776698	0.954627	16661459	chr1	+	28099694	28150963	22	NM_177424 // STX12 // syntaxin 12 // 1p35.3 // 23673 /// ENST00000373943 // STX12 // syntaxin 12 // 1p35.3 // 23673 /// BC046999 // STX12 // syntaxin 12 // 1p35.3 // 23673 /// ENST00000440806 // STX12 // syntaxin 12 // 1p35.3 // 23673 /// ENST00000468761 // STX12 // syntaxin 12 // 1p35.3 // 23673 /// ENST00000472285 // STX12 // syntaxin 12 // 1p35.3 // 23673	NM_177424 // RefSeq // Homo sapiens syntaxin 12 (STX12), mRNA. // chr1 // 100 // 68 // 15 // 15 // 0 /// ENST00000373943 // ENSEMBL // cdna:known chromosome:GRCh37:1:28099694:28150963:1 gene:ENSG00000117758 gene_biotype:protein_coding transcript_biotype:protein_coding // chr1 // 100 // 68 // 15 // 15 // 0 /// BC046999 // GenBank // Homo sapiens syntaxin 12, mRNA (cDNA clone MGC:51957 IMAGE:385126…	main	NM_177424	RefSeq
MT1L	4.6699e-06	5.06605e-06	0.61891	TRUE	TRUE	FALSE	5.5934	6.56019	5.62305	1.95449	1.91473	1.02076	16819213	chr16	+	56651373	56652730	15	NR_001447 // MT1L // metallothionein 1L (gene/pseudogene) // 16q13 // 4500 /// ENST00000565768 // MT1L // metallothionein 1L (gene/pseudogene) // 16q13 // 4500 /// BC070351 // MT1L // metallothionein 1L (gene/pseudogene) // 16q13 // 4500	NR_001447 // RefSeq // Homo sapiens metallothionein 1L (gene/pseudogene) (MT1L), non-coding RNA. // chr16 // 100 // 100 // 15 // 15 // 0 /// ENST00000565768 // ENSEMBL // cdna:known chromosome:GRCh37:16:56651388:56652730:1 gene:ENSG00000260549 gene_biotype:pseudogene transcript_biotype:processed_transcript // chr16 // 100 // 100 // 15 // 15 // 0 /// BC070351 // GenBank // Homo sapiens metallothio…	main	NR_001447	RefSeq
LCN2	5.5027e-06	6.50065e-07	0.0175484	TRUE	TRUE	FALSE	9.52191	8.60483	9.88262	0.52958	0.412427	1.28406	17089525	chr9	+	130911350	130915734	16	NM_005564 // LCN2 // lipocalin 2 // 9q34 // 3934 /// ENST00000373017 // LCN2 // lipocalin 2 // 9q34 // 3934 /// ENST00000277480 // LCN2 // lipocalin 2 // 9q34 // 3934 /// BC033089 // LCN2 // lipocalin 2 // 9q34 // 3934 /// AK301694 // LCN2 // lipocalin 2 // 9q34 // 3934 /// CR542092 // LCN2 // lipocalin 2 // 9q34 // 3934 /// AK316217 // LCN2 // lipocalin 2 // 9q34 // 3934 /// EU644752 // LCN2 // …	NM_005564 // RefSeq // Homo sapiens lipocalin 2 (LCN2), mRNA. // chr9 // 100 // 50 // 8 // 8 // 0 /// ENST00000373017 // ENSEMBL // cdna:known chromosome:GRCh37:9:130911350:130915412:1 gene:ENSG00000148346 gene_biotype:protein_coding transcript_biotype:protein_coding // chr9 // 100 // 50 // 8 // 8 // 0 /// ENST00000277480 // ENSEMBL // cdna:known chromosome:GRCh37:9:130911732:130915734:1 gene:ENS…	main	NM_005564	RefSeq
NA	5.63927e-06	5.23379e-07	0.00149115	TRUE	TRUE	FALSE	9.33469	8.23773	9.7696	0.4675	0.345829	1.35182	17014952	chr6	+	171044839	171045633	26	---	TCONS_00000121-XLOC_000003 // Rinn lincRNA // linc-SAMD11-9 chr1:+:459655-461954 // chr6 // 100 // 100 // 26 // 26 // 0 /// TCONS_00000442-XLOC_000663 // Rinn lincRNA // linc-ZNF692-2 chr1:-:521368-523833 // chr6 // 100 // 100 // 26 // 26 // 0 /// ENST00000441866 // ENSEMBL // havana:lincRNA chromosome:GRCh37:1:459656:461954:1 gene:ENSG00000236743 gene_biotype:lincRNA transcript_biotype:lincRNA /…	main	---	Rinn lincRNA
NA	6.1318e-06	3.26089e-05	0.402586	TRUE	TRUE	FALSE	3.86045	3.23648	3.94878	0.648883	0.610348	1.06314	16689944	chr1	-	95776484	95783970	19	---	TCONS_00000583-XLOC_000927 // Rinn lincRNA // linc-ALG14-1 chr1:-:95776483-95783819 // chr1 // 100 // 26 // 5 // 5 // 0	main	---	Rinn lincRNA
RN5S442	6.3608e-06	4.36567e-06	0.584641	TRUE	TRUE	FALSE	7.17115	4.52592	7.2337	0.159848	0.153066	1.04431	16834194	chr17	+	39874406	39874512	9	ENST00000365050 // RN5S442 // RNA, 5S ribosomal 442 // --- // --- /// ENST00000573654 // RN5S442 // RNA, 5S ribosomal 442 // --- // ---	ENST00000365050 // ENSEMBL // ncrna:rRNA chromosome:GRCh37:17:39874406:39874512:1 gene:ENSG00000201920 gene_biotype:rRNA transcript_biotype:rRNA // chr17 // 100 // 100 // 9 // 9 // 0 /// ENST00000573654 // ENSEMBL // proj_ncrna:rRNA chromosome:GRCh37:HG185_PATCH:39874406:39874512:1 gene:ENSG00000263172 gene_biotype:rRNA transcript_biotype:rRNA // chr17 // 100 // 100 // 9 // 9 // 0	main	ENST00000365050	ENSEMBL
NA	7.28942e-06	1.34276e-05	0.234824	TRUE	TRUE	FALSE	6.16139	4.95915	6.33683	0.434601	0.384837	1.12931	17053906	chr7	+	155174771	155189051	19	---	TCONS_00012896-XLOC_006305 // Rinn lincRNA // linc-EN2-2 chr7:+:155174770-155189051 // chr7 // 100 // 100 // 19 // 19 // 0 /// AK054822 // GenBank // Homo sapiens cDNA FLJ30260 fis, clone BRACE2002495. // chr7 // 100 // 100 // 19 // 19 // 0	main	---	Rinn lincRNA
CYGB	7.33558e-06	5.89145e-05	0.0428348	TRUE	TRUE	FALSE	6.72201	8.49271	7.10422	3.4122	2.61805	1.30334	16849268	chr17	-	74523440	74533782	21	NM_134268 // CYGB // cytoglobin // 17q25 // 114757 /// ENST00000293230 // CYGB // cytoglobin // 17q25 // 114757 /// BC029798 // CYGB // cytoglobin // 17q25 // 114757	NM_134268 // RefSeq // Homo sapiens cytoglobin (CYGB), mRNA. // chr17 // 100 // 100 // 21 // 21 // 0 /// ENST00000293230 // ENSEMBL // cdna:known chromosome:GRCh37:17:74523440:74533782:-1 gene:ENSG00000161544 gene_biotype:protein_coding transcript_biotype:protein_coding // chr17 // 100 // 100 // 21 // 21 // 0 /// BC029798 // GenBank // Homo sapiens cytoglobin, mRNA (cDNA clone MGC:34702 IMAGE:519…	main	NM_134268	RefSeq
FOXM1	7.71366e-06	4.99765e-05	0.169652	TRUE	TRUE	FALSE	8.30482	8.72952	8.39177	1.3423	1.26379	1.06212	16760048	chr12	-	2966847	2986321	30	NM_202002 // FOXM1 // forkhead box M1 // 12p13 // 2305 /// ENST00000342628 // FOXM1 // forkhead box M1 // 12p13 // 2305 /// NM_021953 // FOXM1 // forkhead box M1 // 12p13 // 2305 /// NM_202003 // FOXM1 // forkhead box M1 // 12p13 // 2305 /// NM_001243088 // FOXM1 // forkhead box M1 // 12p13 // 2305 /// NM_001243089 // FOXM1 // forkhead box M1 // 12p13 // 2305 /// ENST00000361953 // FOXM1 // forkh…	NM_202002 // RefSeq // Homo sapiens forkhead box M1 (FOXM1), transcript variant 1, mRNA. // chr12 // 100 // 73 // 22 // 22 // 0 /// ENST00000342628 // ENSEMBL // cdna:known chromosome:GRCh37:12:2966849:2986152:-1 gene:ENSG00000111206 gene_biotype:protein_coding transcript_biotype:protein_coding // chr12 // 100 // 70 // 21 // 21 // 0 /// NM_021953 // RefSeq // Homo sapiens forkhead box M1 (FOXM1),…	main	NM_202002	RefSeq
DHCR24	7.86667e-06	2.02456e-05	0.0875874	TRUE	TRUE	FALSE	11.1761	11.6983	11.351	1.43612	1.2722	1.12885	16687618	chr1	-	55314138	55352921	22	NM_014762 // DHCR24 // 24-dehydrocholesterol reductase // 1p32.3 // 1718 /// ENST00000371269 // DHCR24 // 24-dehydrocholesterol reductase // 1p32.3 // 1718 /// BC004375 // DHCR24 // 24-dehydrocholesterol reductase // 1p32.3 // 1718 /// ENST00000535035 // DHCR24 // 24-dehydrocholesterol reductase // 1p32.3 // 1718 /// ENST00000539536 // DHCR24 // 24-dehydrocholesterol reductase // 1p32.3 // 1718 /…	NM_014762 // RefSeq // Homo sapiens 24-dehydrocholesterol reductase (DHCR24), mRNA. // chr1 // 100 // 86 // 19 // 19 // 0 /// ENST00000371269 // ENSEMBL // cdna:known chromosome:GRCh37:1:55315306:55352891:-1 gene:ENSG00000116133 gene_biotype:protein_coding transcript_biotype:protein_coding // chr1 // 100 // 86 // 19 // 19 // 0 /// BC004375 // GenBank // Homo sapiens 24-dehydrocholesterol reductas…	main	NM_014762	RefSeq
LYPD6B	7.87665e-06	1.69563e-05	0.284907	TRUE	TRUE	FALSE	6.92004	5.87897	6.82427	0.485968	0.519323	0.935772	16886417	chr2	+	149894621	150071776	23	NM_177964 // LYPD6B // LY6/PLAUR domain containing 6B // 2q23.2 // 130576 /// ENST00000409642 // LYPD6B // LY6/PLAUR domain containing 6B // 2q23.2 // 130576 /// AF435957 // LYPD6B // LY6/PLAUR domain containing 6B // 2q23.2 // 130576 /// BC040176 // LYPD6B // LY6/PLAUR domain containing 6B // 2q23.2 // 130576 /// BC018203 // LYPD6B // LY6/PLAUR domain containing 6B // 2q23.2 // 130576 /// ENST00…	NM_177964 // RefSeq // Homo sapiens LY6/PLAUR domain containing 6B (LYPD6B), mRNA. // chr2 // 100 // 35 // 8 // 8 // 0 /// ENST00000409642 // ENSEMBL // cdna:known chromosome:GRCh37:2:149894981:150071776:1 gene:ENSG00000150556 gene_biotype:protein_coding transcript_biotype:protein_coding // chr2 // 100 // 35 // 8 // 8 // 0 /// AF435957 // GenBank // Homo sapiens Ly-6 antigen/uPA receptor-like dom…	main	NM_177964	RefSeq
OLR1	8.08211e-06	3.33626e-05	0.000140822	TRUE	TRUE	FALSE	10.5503	9.61754	8.99254	0.523847	1.54222	0.339671	16761293	chr12	-	10310899	10324790	23	ENST00000309539 // OLR1 // oxidized low density lipoprotein (lectin-like) receptor 1 // 12p13.2-p12.3 // 4973 /// NM_002543 // OLR1 // oxidized low density lipoprotein (lectin-like) receptor 1 // 12p13.2-p12.3 // 4973 /// ENST00000432556 // OLR1 // oxidized low density lipoprotein (lectin-like) receptor 1 // 12p13.2-p12.3 // 4973 /// NM_001172632 // OLR1 // oxidized low density lipoprotein (lecti…	ENST00000309539 // ENSEMBL // cdna:known chromosome:GRCh37:12:10310902:10324737:-1 gene:ENSG00000173391 gene_biotype:protein_coding transcript_biotype:protein_coding // chr12 // 100 // 74 // 17 // 17 // 0 /// NM_002543 // RefSeq // Homo sapiens oxidized low density lipoprotein (lectin-like) receptor 1 (OLR1), transcript variant 1, mRNA. // chr12 // 100 // 70 // 16 // 16 // 0 /// ENST00000432556 /…	main	ENST00000309539	ENSEMBL
NA	8.12593e-06	9.42961e-06	0.249542	TRUE	TRUE	FALSE	6.23591	4.92566	6.03429	0.403251	0.463735	0.869573	17022834	chr6	-	113749742	113754623	22	---	TCONS_00011542-XLOC_005809 // Rinn lincRNA // linc-LAMA4-4 chr6:-:113749752-113753843 // chr6 // 100 // 68 // 15 // 15 // 0 /// TCONS_00011541-XLOC_005809 // Rinn lincRNA // linc-LAMA4-4 chr6:-:113749741-113754623 // chr6 // 100 // 64 // 14 // 14 // 0	main	---	Rinn lincRNA
NA	8.3801e-06	1.26052e-06	0.602735	TRUE	TRUE	FALSE	4.02729	2.65522	4.10271	0.386337	0.366659	1.05367	16959835	chr3	-	139302947	139303287	22	---	ENST00000364730 // ENSEMBL // ncrna:misc_RNA chromosome:GRCh37:3:139302947:139303287:-1 gene:ENSG00000201600 gene_biotype:misc_RNA transcript_biotype:misc_RNA // chr3 // 100 // 100 // 22 // 22 // 0	main	---	ENSEMBL
MCAM	8.91862e-06	3.18273e-06	0.0888659	TRUE	TRUE	FALSE	6.05269	6.8901	5.91501	1.78684	1.96577	0.908977	16745281	chr11	-	119179234	119191799	25	NM_006500 // MCAM // melanoma cell adhesion molecule // 11q23.3 // 4162 /// ENST00000264036 // MCAM // melanoma cell adhesion molecule // 11q23.3 // 4162 /// BC056418 // MCAM // melanoma cell adhesion molecule // 11q23.3 // 4162 /// AF089868 // MCAM // melanoma cell adhesion molecule // 11q23.3 // 4162 /// M29277 // MCAM // melanoma cell adhesion molecule // 11q23.3 // 4162 /// M28882 // MCAM // …	NM_006500 // RefSeq // Homo sapiens melanoma cell adhesion molecule (MCAM), mRNA. // chr11 // 100 // 52 // 13 // 13 // 0 /// ENST00000264036 // ENSEMBL // cdna:known chromosome:GRCh37:11:119179241:119187826:-1 gene:ENSG00000076706 gene_biotype:protein_coding transcript_biotype:protein_coding // chr11 // 100 // 52 // 13 // 13 // 0 /// BC056418 // GenBank // Homo sapiens melanoma cell adhesion mole…	main	NM_006500	RefSeq
SCARA3	9.76575e-06	1.43226e-05	0.540086	TRUE	TRUE	FALSE	7.51691	8.06475	7.55785	1.46189	1.421	1.02878	17067314	chr8	+	27491385	27534286	21	NM_016240 // SCARA3 // scavenger receptor class A, member 3 // 8p21 // 51435 /// ENST00000301904 // SCARA3 // scavenger receptor class A, member 3 // 8p21 // 51435 /// NM_182826 // SCARA3 // scavenger receptor class A, member 3 // 8p21 // 51435 /// ENST00000337221 // SCARA3 // scavenger receptor class A, member 3 // 8p21 // 51435 /// AB007829 // SCARA3 // scavenger receptor class A, member 3 // 8…	NM_016240 // RefSeq // Homo sapiens scavenger receptor class A, member 3 (SCARA3), transcript variant 1, mRNA. // chr8 // 100 // 76 // 16 // 16 // 0 /// ENST00000301904 // ENSEMBL // cdna:known chromosome:GRCh37:8:27491698:27530537:1 gene:ENSG00000168077 gene_biotype:protein_coding transcript_biotype:protein_coding // chr8 // 100 // 76 // 16 // 16 // 0 /// NM_182826 // RefSeq // Homo sapiens scav…	main	NM_016240	RefSeq
NAALADL2-AS1	1.07428e-05	3.19826e-05	0.730691	TRUE	TRUE	FALSE	4.79134	3.70847	4.75924	0.47209	0.48271	0.977997	16961681	chr3	-	175490933	175494121	22	ENST00000426315 // NAALADL2-AS1 // NAALADL2 antisense RNA 1 (non-protein coding) // --- // ---	ENST00000426315 // ENSEMBL // cdna:known chromosome:GRCh37:3:175490933:175494121:-1 gene:ENSG00000225552 gene_biotype:antisense transcript_biotype:antisense // chr3 // 100 // 100 // 22 // 22 // 0	main	ENST00000426315	ENSEMBL
NDRG1	1.08454e-05	2.7635e-06	0.00496695	TRUE	TRUE	FALSE	8.93046	8.35185	9.04889	0.669609	0.616838	1.08555	17081401	chr8	-	134249414	134314265	26	NM_001135242 // NDRG1 // N-myc downstream regulated 1 // 8q24.3 // 10397 /// ENST00000414097 // NDRG1 // N-myc downstream regulated 1 // 8q24.3 // 10397 /// NM_006096 // NDRG1 // N-myc downstream regulated 1 // 8q24.3 // 10397 /// NM_001258432 // NDRG1 // N-myc downstream regulated 1 // 8q24.3 // 10397 /// ENST00000323851 // NDRG1 // N-myc downstream regulated 1 // 8q24.3 // 10397 /// NM_00125843…	NM_001135242 // RefSeq // Homo sapiens N-myc downstream regulated 1 (NDRG1), transcript variant 1, mRNA. // chr8 // 100 // 50 // 13 // 13 // 0 /// ENST00000414097 // ENSEMBL // cdna:known chromosome:GRCh37:8:134249419:134309829:-1 gene:ENSG00000104419 gene_biotype:protein_coding transcript_biotype:protein_coding // chr8 // 100 // 50 // 13 // 13 // 0 /// NM_006096 // RefSeq // Homo sapiens N-myc d…	main	NM_001135242	RefSeq
PGD	1.0931e-05	0.000111955	0.0432824	TRUE	TRUE	FALSE	9.03069	9.38294	9.16025	1.27655	1.16691	1.09396	16658864	chr1	+	10458649	10480233	43	NM_002631 // PGD // phosphogluconate dehydrogenase // 1p36.22 // 5226 /// ENST00000270776 // PGD // phosphogluconate dehydrogenase // 1p36.22 // 5226 /// BC000368 // PGD // phosphogluconate dehydrogenase // 1p36.22 // 5226 /// AK296889 // PGD // phosphogluconate dehydrogenase // 1p36.22 // 5226 /// AK298830 // PGD // phosphogluconate dehydrogenase // 1p36.22 // 5226 /// AK290404 // PGD // phospho…	NM_002631 // RefSeq // Homo sapiens phosphogluconate dehydrogenase (PGD), mRNA. // chr1 // 100 // 67 // 29 // 29 // 0 /// ENST00000270776 // ENSEMBL // cdna:known chromosome:GRCh37:1:10459137:10480201:1 gene:ENSG00000142657 gene_biotype:protein_coding transcript_biotype:protein_coding // chr1 // 100 // 67 // 29 // 29 // 0 /// BC000368 // GenBank // Homo sapiens phosphogluconate dehydrogenase, mRN…	main	NM_002631	RefSeq
INSIG1	1.16359e-05	3.79829e-06	0.0464246	TRUE	TRUE	FALSE	8.31863	9.85442	7.97087	2.89946	3.68981	0.785802	17053892	chr7	+	155089486	155101945	16	NM_005542 // INSIG1 // insulin induced gene 1 // 7q36 // 3638 /// ENST00000340368 // INSIG1 // insulin induced gene 1 // 7q36 // 3638 /// NM_198336 // INSIG1 // insulin induced gene 1 // 7q36 // 3638 /// ENST00000344756 // INSIG1 // insulin induced gene 1 // 7q36 // 3638 /// NM_198337 // INSIG1 // insulin induced gene 1 // 7q36 // 3638 /// ENST00000342407 // INSIG1 // insulin induced gene 1 // 7q…	NM_005542 // RefSeq // Homo sapiens insulin induced gene 1 (INSIG1), transcript variant 1, mRNA. // chr7 // 100 // 81 // 13 // 13 // 0 /// ENST00000340368 // ENSEMBL // cdna:known chromosome:GRCh37:7:155089486:155101945:1 gene:ENSG00000186480 gene_biotype:protein_coding transcript_biotype:protein_coding // chr7 // 100 // 81 // 13 // 13 // 0 /// NM_198336 // RefSeq // Homo sapiens insulin induced …	main	NM_005542	RefSeq
S100A9	1.18552e-05	1.6935e-05	0.0704499	TRUE	TRUE	FALSE	9.37343	7.30232	8.96881	0.237975	0.315017	0.755434	16671139	chr1	+	153330330	153333503	16	NM_002965 // S100A9 // S100 calcium binding protein A9 // 1q21 // 6280 /// ENST00000368738 // S100A9 // S100 calcium binding protein A9 // 1q21 // 6280 /// BC047681 // S100A9 // S100 calcium binding protein A9 // 1q21 // 6280	NM_002965 // RefSeq // Homo sapiens S100 calcium binding protein A9 (S100A9), mRNA. // chr1 // 100 // 100 // 16 // 16 // 0 /// ENST00000368738 // ENSEMBL // cdna:known chromosome:GRCh37:1:153330330:153333503:1 gene:ENSG00000163220 gene_biotype:protein_coding transcript_biotype:protein_coding // chr1 // 100 // 100 // 16 // 16 // 0 /// BC047681 // GenBank // Homo sapiens S100 calcium binding protei…	main	NM_002965	RefSeq
ST3GAL5	1.30436e-05	4.34282e-05	0.0361593	TRUE	TRUE	FALSE	5.97906	5.12659	5.844	0.553838	0.60819	0.910633	16899764	chr2	-	86066267	86116157	40	NM_003896 // ST3GAL5 // ST3 beta-galactoside alpha-2,3-sialyltransferase 5 // 2p11.2 // 8869 /// NM_001042437 // ST3GAL5 // ST3 beta-galactoside alpha-2,3-sialyltransferase 5 // 2p11.2 // 8869 /// ENST00000393808 // ST3GAL5 // ST3 beta-galactoside alpha-2,3-sialyltransferase 5 // 2p11.2 // 8869 /// ENST00000377332 // ST3GAL5 // ST3 beta-galactoside alpha-2,3-sialyltransferase 5 // 2p11.2 // 8869 …	NM_003896 // RefSeq // Homo sapiens ST3 beta-galactoside alpha-2,3-sialyltransferase 5 (ST3GAL5), transcript variant 1, mRNA. // chr2 // 100 // 30 // 12 // 12 // 0 /// NM_001042437 // RefSeq // Homo sapiens ST3 beta-galactoside alpha-2,3-sialyltransferase 5 (ST3GAL5), transcript variant 2, mRNA. // chr2 // 100 // 30 // 12 // 12 // 0 /// ENST00000393808 // ENSEMBL // cdna:known chromosome:GRCh37:2…	main	NM_003896	RefSeq
GBP2	1.47205e-05	9.65788e-06	0.212899	TRUE	TRUE	FALSE	8.22757	7.26277	8.11064	0.512352	0.555605	0.922151	16689354	chr1	-	89573310	89591799	19	NM_004120 // GBP2 // guanylate binding protein 2, interferon-inducible // 1p22.2 // 2634 /// ENST00000464839 // GBP2 // guanylate binding protein 2, interferon-inducible // 1p22.2 // 2634 /// ENST00000370466 // GBP2 // guanylate binding protein 2, interferon-inducible // 1p22.2 // 2634 /// BC073163 // GBP2 // guanylate binding protein 2, interferon-inducible // 1p22.2 // 2634 /// M55543 // GBP2 /…	NM_004120 // RefSeq // Homo sapiens guanylate binding protein 2, interferon-inducible (GBP2), mRNA. // chr1 // 100 // 79 // 15 // 15 // 0 /// ENST00000464839 // ENSEMBL // cdna:known chromosome:GRCh37:1:89571815:89616139:-1 gene:ENSG00000162645 gene_biotype:protein_coding transcript_biotype:nonsense_mediated_decay // chr1 // 100 // 68 // 13 // 13 // 0 /// ENST00000370466 // ENSEMBL // cdna:known …	main	NM_004120	RefSeq
KDELC2	1.72432e-05	4.86736e-06	0.119675	TRUE	TRUE	FALSE	8.2693	8.82637	8.10907	1.47128	1.6441	0.894884	16744125	chr11	-	108342832	108369159	27	NM_153705 // KDELC2 // KDEL (Lys-Asp-Glu-Leu) containing 2 // 11q22.3 // 143888 /// ENST00000323468 // KDELC2 // KDEL (Lys-Asp-Glu-Leu) containing 2 // 11q22.3 // 143888 /// AY358616 // KDELC2 // KDEL (Lys-Asp-Glu-Leu) containing 2 // 11q22.3 // 143888 /// ENST00000434945 // KDELC2 // KDEL (Lys-Asp-Glu-Leu) containing 2 // 11q22.3 // 143888 /// ENST00000530529 // KDELC2 // KDEL (Lys-Asp-Glu-Leu) …	NM_153705 // RefSeq // Homo sapiens KDEL (Lys-Asp-Glu-Leu) containing 2 (KDELC2), mRNA. // chr11 // 100 // 81 // 22 // 22 // 0 /// ENST00000323468 // ENSEMBL // cdna:known chromosome:GRCh37:11:108342832:108369159:-1 gene:ENSG00000178202 gene_biotype:protein_coding transcript_biotype:protein_coding // chr11 // 100 // 81 // 22 // 22 // 0 /// AY358616 // GenBank // Homo sapiens clone DNA86647 VELF19…	main	NM_153705	RefSeq
VIM	1.80717e-05	2.22261e-05	0.166012	TRUE	TRUE	FALSE	5.59825	6.19285	5.697	1.51006	1.41015	1.07085	16702767	chr10	+	17270258	17279592	33	NM_003380 // VIM // vimentin // 10p13 // 7431 /// ENST00000544301 // VIM // vimentin // 10p13 // 7431 /// ENST00000224237 // VIM // vimentin // 10p13 // 7431 /// BC030573 // VIM // vimentin // 10p13 // 7431 /// BC000163 // VIM // vimentin // 10p13 // 7431 /// BC066956 // VIM // vimentin // 10p13 // 7431 /// AK290643 // VIM // vimentin // 10p13 // 7431 /// CR407690 // VIM // vimentin // 10p13 // 7…	NM_003380 // RefSeq // Homo sapiens vimentin (VIM), mRNA. // chr10 // 100 // 55 // 18 // 18 // 0 /// ENST00000544301 // ENSEMBL // cdna:known chromosome:GRCh37:10:17270258:17279584:1 gene:ENSG00000026025 gene_biotype:protein_coding transcript_biotype:protein_coding // chr10 // 100 // 55 // 18 // 18 // 0 /// ENST00000224237 // ENSEMBL // cdna:known chromosome:GRCh37:10:17271277:17279592:1 gene:ENS…	main	NM_003380	RefSeq
HMGCS1	1.91733e-05	2.75892e-05	0.654211	TRUE	TRUE	FALSE	8.12882	9.02967	8.09762	1.86716	1.90799	0.978602	16995890	chr5	-	43289493	43313614	30	NM_001098272 // HMGCS1 // 3-hydroxy-3-methylglutaryl-CoA synthase 1 (soluble) // 5p14-p13 // 3157 /// ENST00000325110 // HMGCS1 // 3-hydroxy-3-methylglutaryl-CoA synthase 1 (soluble) // 5p14-p13 // 3157 /// NM_002130 // HMGCS1 // 3-hydroxy-3-methylglutaryl-CoA synthase 1 (soluble) // 5p14-p13 // 3157 /// ENST00000433297 // HMGCS1 // 3-hydroxy-3-methylglutaryl-CoA synthase 1 (soluble) // 5p14-p13 …	NM_001098272 // RefSeq // Homo sapiens 3-hydroxy-3-methylglutaryl-CoA synthase 1 (soluble) (HMGCS1), transcript variant 1, mRNA. // chr5 // 100 // 77 // 23 // 23 // 0 /// ENST00000325110 // ENSEMBL // cdna:known chromosome:GRCh37:5:43289497:43313595:-1 gene:ENSG00000112972 gene_biotype:protein_coding transcript_biotype:protein_coding // chr5 // 100 // 77 // 23 // 23 // 0 /// NM_002130 // RefSeq /…	main	NM_001098272	RefSeq
NA	2.07615e-05	1.24978e-05	0.474012	TRUE	TRUE	FALSE	8.41566	7.75724	8.44294	0.633573	0.621703	1.01909	17120350	chrU	+	1	309	24	---	---	rescue	---	NA
NA	2.09225e-05	1.62211e-05	0.0890688	TRUE	TRUE	FALSE	3.8888	2.37182	4.20672	0.349418	0.280311	1.24654	16652059	---	---	---	---	3	---	--- // --- // neg_control // --- // --- // --- // --- // --- // ---	normgene->intron	---	---
NA	2.09225e-05	1.62211e-05	0.0890688	TRUE	TRUE	FALSE	3.8888	2.37182	4.20672	0.349418	0.280311	1.24654	16652723	---	---	---	---	3	---	--- // --- // neg_control // --- // --- // --- // --- // --- // ---	normgene->intron	---	---
UBR1	2.1448e-05	8.43284e-08	0.000225854	TRUE	TRUE	FALSE	9.36963	9.61766	8.80382	1.18759	1.75789	0.675577	16807996	chr15	-	43235095	43398299	35	NM_174916 // UBR1 // ubiquitin protein ligase E3 component n-recognin 1 // 15q13 // 197131 /// ENST00000290650 // UBR1 // ubiquitin protein ligase E3 component n-recognin 1 // 15q13 // 197131 /// BC113505 // UBR1 // ubiquitin protein ligase E3 component n-recognin 1 // 15q13 // 197131 /// BC113507 // UBR1 // ubiquitin protein ligase E3 component n-recognin 1 // 15q13 // 197131 /// AY061886 // UBR…	NM_174916 // RefSeq // Homo sapiens ubiquitin protein ligase E3 component n-recognin 1 (UBR1), mRNA. // chr15 // 100 // 100 // 35 // 35 // 0 /// ENST00000290650 // ENSEMBL // cdna:known chromosome:GRCh37:15:43235095:43398299:-1 gene:ENSG00000159459 gene_biotype:protein_coding transcript_biotype:protein_coding // chr15 // 100 // 100 // 35 // 35 // 0 /// BC113505 // GenBank // Homo sapiens ubiquiti…	main	NM_174916	RefSeq
ACSS2	2.15284e-05	2.12818e-05	0.906671	TRUE	TRUE	FALSE	7.00022	7.77689	7.01386	1.71318	1.69706	1.0095	16912975	chr20	+	33459949	33515769	31	NM_001076552 // ACSS2 // acyl-CoA synthetase short-chain family member 2 // 20q11.22 // 55902 /// NM_001242393 // ACSS2 // acyl-CoA synthetase short-chain family member 2 // 20q11.22 // 55902 /// NM_018677 // ACSS2 // acyl-CoA synthetase short-chain family member 2 // 20q11.22 // 55902 /// ENST00000336325 // ACSS2 // acyl-CoA synthetase short-chain family member 2 // 20q11.22 // 55902 /// ENST000…	NM_001076552 // RefSeq // Homo sapiens acyl-CoA synthetase short-chain family member 2 (ACSS2), transcript variant 2, mRNA. // chr20 // 100 // 68 // 21 // 21 // 0 /// NM_001242393 // RefSeq // Homo sapiens acyl-CoA synthetase short-chain family member 2 (ACSS2), transcript variant 3, mRNA. // chr20 // 100 // 68 // 21 // 21 // 0 /// NM_018677 // RefSeq // Homo sapiens acyl-CoA synthetase short-cha…	main	NM_001076552	RefSeq
SCAND2	2.27061e-05	0.000114913	0.862658	TRUE	TRUE	FALSE	6.69857	7.16483	6.6817	1.38153	1.39778	0.988376	16804228	chr15	+	85174691	85185694	13	NR_004859 // SCAND2 // SCAN domain containing 2 pseudogene // 15q25.2 // 54581 /// NR_003654 // SCAND2 // SCAN domain containing 2 pseudogene // 15q25.2 // 54581 /// AF229246 // SCAND2 // SCAN domain containing 2 pseudogene // 15q25.2 // 54581 /// AL109690 // SCAND2 // SCAN domain containing 2 pseudogene // 15q25.2 // 54581 /// AK290489 // SCAND2 // SCAN domain containing 2 pseudogene // 15q25.2 …	NR_004859 // RefSeq // Homo sapiens SCAN domain containing 2 pseudogene (SCAND2), transcript variant 1, non-coding RNA. // chr15 // 100 // 100 // 13 // 13 // 0 /// NR_003654 // RefSeq // Homo sapiens SCAN domain containing 2 pseudogene (SCAND2), transcript variant 2, non-coding RNA. // chr15 // 100 // 85 // 11 // 11 // 0 /// AF229246 // GenBank // Homo sapiens SCAND2 mRNA, complete cds. // chr15 …	main	NR_004859	RefSeq
TBC1D8	2.40306e-05	2.62941e-06	0.0314503	TRUE	TRUE	FALSE	7.72969	7.06959	7.92709	0.632831	0.551906	1.14663	16901161	chr2	-	101623690	101869328	28	NM_001102426 // TBC1D8 // TBC1 domain family, member 8 (with GRAM domain) // 2q11.2 // 11138 /// ENST00000376840 // TBC1D8 // TBC1 domain family, member 8 (with GRAM domain) // 2q11.2 // 11138 /// AB449889 // TBC1D8 // TBC1 domain family, member 8 (with GRAM domain) // 2q11.2 // 11138 /// AK292826 // TBC1D8 // TBC1 domain family, member 8 (with GRAM domain) // 2q11.2 // 11138 /// AK300533 // TBC1…	NM_001102426 // RefSeq // Homo sapiens TBC1 domain family, member 8 (with GRAM domain) (TBC1D8), mRNA. // chr2 // 100 // 68 // 19 // 19 // 0 /// ENST00000376840 // ENSEMBL // cdna:known chromosome:GRCh37:2:101624079:101767715:-1 gene:ENSG00000204634 gene_biotype:protein_coding transcript_biotype:protein_coding // chr2 // 100 // 68 // 19 // 19 // 0 /// AB449889 // GenBank // Homo sapiens TBC1D8A m…	main	NM_001102426	RefSeq
NA	2.50665e-05	0.00011839	0.0214131	TRUE	TRUE	FALSE	5.53225	4.45267	5.14341	0.473167	0.619539	0.76374	16850316	chr17	-	81168296	81174267	22	---	DQ786284 // GenBank // Homo sapiens clone HLS_IMAGE_451080 mRNA sequence. // chr17 // 77 // 100 // 17 // 22 // 0 /// AK124402 // GenBank // Homo sapiens cDNA FLJ42411 fis, clone BLADE2001133. // chr17 // 100 // 50 // 11 // 11 // 0	main	---	GenBank
CERS6	2.51989e-05	6.91787e-05	4.71619e-05	TRUE	TRUE	FALSE	10.0339	10.2579	10.4531	1.1679	0.873403	1.33719	16887179	chr2	+	169312372	169631644	32	ENST00000305747 // CERS6 // ceramide synthase 6 // 2q24.3 // 253782 /// NM_001256126 // CERS6 // ceramide synthase 6 // 2q24.3 // 253782 /// NM_203463 // CERS6 // ceramide synthase 6 // 2q24.3 // 253782 /// ENST00000392687 // CERS6 // ceramide synthase 6 // 2q24.3 // 253782 /// BC109284 // CERS6 // ceramide synthase 6 // 2q24.3 // 253782	ENST00000305747 // ENSEMBL // cdna:known chromosome:GRCh37:2:169312372:169631644:1 gene:ENSG00000172292 gene_biotype:protein_coding transcript_biotype:protein_coding // chr2 // 100 // 100 // 32 // 32 // 0 /// NM_001256126 // RefSeq // Homo sapiens ceramide synthase 6 (CERS6), transcript variant 1, mRNA. // chr2 // 100 // 91 // 29 // 29 // 0 /// NM_203463 // RefSeq // Homo sapiens ceramide synthas…	main	ENST00000305747	ENSEMBL
SLC1A4	2.62437e-05	3.89192e-05	0.929398	TRUE	TRUE	FALSE	7.9575	8.50603	7.95308	1.4626	1.46708	0.996941	16880712	chr2	+	65215579	65250999	23	NM_003038 // SLC1A4 // solute carrier family 1 (glutamate/neutral amino acid transporter), member 4 // 2p15-p13 // 6509 /// ENST00000234256 // SLC1A4 // solute carrier family 1 (glutamate/neutral amino acid transporter), member 4 // 2p15-p13 // 6509 /// NM_001193493 // SLC1A4 // solute carrier family 1 (glutamate/neutral amino acid transporter), member 4 // 2p15-p13 // 6509 /// ENST00000531327 //…	NM_003038 // RefSeq // Homo sapiens solute carrier family 1 (glutamate/neutral amino acid transporter), member 4 (SLC1A4), transcript variant 1, mRNA. // chr2 // 100 // 87 // 20 // 20 // 0 /// ENST00000234256 // ENSEMBL // cdna:known chromosome:GRCh37:2:65216535:65250999:1 gene:ENSG00000115902 gene_biotype:protein_coding transcript_biotype:protein_coding // chr2 // 100 // 83 // 19 // 19 // 0 /// …	main	NM_003038	RefSeq
LOC100508047	2.67902e-05	5.98457e-06	0.0277054	TRUE	TRUE	FALSE	8.12184	7.3563	8.41933	0.588234	0.478625	1.22901	16657476	chr1	+	459656	461954	27	ENST00000424587 // LOC100508047 // uncharacterized LOC100508047 // --- // 100508047	TCONS_00000121-XLOC_000003 // Rinn lincRNA // linc-SAMD11-9 chr1:+:459655-461954 // chr1 // 100 // 100 // 27 // 27 // 0 /// TCONS_00000442-XLOC_000663 // Rinn lincRNA // linc-ZNF692-2 chr1:-:521368-523833 // chr1 // 96 // 100 // 26 // 27 // 0 /// TCONS_l2_00002380-XLOC_l2_000720 // Broad TUCP // linc-ZNF692-5 chr1:-:235855-267253 // chr1 // 61 // 67 // 11 // 18 // 0 /// ENST00000424587 // ENSEMBL…	main	ENST00000424587	Rinn lincRNA
PARM1	2.92841e-05	4.39064e-05	0.644984	TRUE	TRUE	FALSE	7.00076	5.79464	7.07883	0.433435	0.410602	1.05561	16967875	chr4	+	75858285	75975325	22	NM_015393 // PARM1 // prostate androgen-regulated mucin-like protein 1 // 4q13.3-q21.3 // 25849 /// ENST00000307428 // PARM1 // prostate androgen-regulated mucin-like protein 1 // 4q13.3-q21.3 // 25849 /// AY358777 // PARM1 // prostate androgen-regulated mucin-like protein 1 // 4q13.3-q21.3 // 25849	NM_015393 // RefSeq // Homo sapiens prostate androgen-regulated mucin-like protein 1 (PARM1), mRNA. // chr4 // 100 // 100 // 22 // 22 // 0 /// ENST00000307428 // ENSEMBL // cdna:known chromosome:GRCh37:4:75858326:75975323:1 gene:ENSG00000169116 gene_biotype:protein_coding transcript_biotype:protein_coding // chr4 // 100 // 100 // 22 // 22 // 0 /// AY358777 // GenBank // Homo sapiens clone DNA9222…	main	NM_015393	RefSeq
CADM4	3.13845e-05	1.07381e-06	0.0282019	TRUE	TRUE	FALSE	7.20481	8.34461	6.81653	2.20349	2.884	0.76404	16873049	chr19	-	44126522	44143991	21	NM_145296 // CADM4 // cell adhesion molecule 4 // 19q13.31 // 199731 /// ENST00000222374 // CADM4 // cell adhesion molecule 4 // 19q13.31 // 199731 /// AF363368 // CADM4 // cell adhesion molecule 4 // 19q13.31 // 199731	NM_145296 // RefSeq // Homo sapiens cell adhesion molecule 4 (CADM4), mRNA. // chr19 // 100 // 100 // 21 // 21 // 0 /// ENST00000222374 // ENSEMBL // cdna:known chromosome:GRCh37:19:44126522:44143991:-1 gene:ENSG00000105767 gene_biotype:protein_coding transcript_biotype:protein_coding // chr19 // 100 // 100 // 21 // 21 // 0 /// AF363368 // GenBank // Homo sapiens TSLC1-like 2 (TSLL2) mRNA, comple…	main	NM_145296	RefSeq
TMPRSS4	3.14394e-05	1.05261e-08	0.000392287	TRUE	TRUE	FALSE	6.44057	5.31459	7.92126	0.458191	0.164178	2.79082	16731773	chr11	+	117947727	117992605	34	NM_019894 // TMPRSS4 // transmembrane protease, serine 4 // 11q23.3 // 56649 /// NM_001083947 // TMPRSS4 // transmembrane protease, serine 4 // 11q23.3 // 56649 /// NM_001173551 // TMPRSS4 // transmembrane protease, serine 4 // 11q23.3 // 56649 /// ENST00000534111 // TMPRSS4 // transmembrane protease, serine 4 // 11q23.3 // 56649 /// NM_001173552 // TMPRSS4 // transmembrane protease, serine 4 // …	NM_019894 // RefSeq // Homo sapiens transmembrane protease, serine 4 (TMPRSS4), transcript variant 1, mRNA. // chr11 // 100 // 68 // 23 // 23 // 0 /// NM_001083947 // RefSeq // Homo sapiens transmembrane protease, serine 4 (TMPRSS4), transcript variant 3, mRNA. // chr11 // 100 // 68 // 23 // 23 // 0 /// NM_001173551 // RefSeq // Homo sapiens transmembrane protease, serine 4 (TMPRSS4), transcript …	main	NM_019894	RefSeq
TNC	3.14577e-05	3.60948e-05	0.994226	TRUE	TRUE	FALSE	8.31934	7.2902	8.319	0.490002	0.490118	0.999763	17097661	chr9	-	117781854	117880536	34	NM_002160 // TNC // tenascin C // 9q33 // 3371 /// ENST00000350763 // TNC // tenascin C // 9q33 // 3371 /// M55618 // TNC // tenascin C // 9q33 // 3371 /// BC151843 // TNC // tenascin C // 9q33 // 3371 /// GU473235 // TNC // tenascin C // 9q33 // 3371 /// AK304015 // TNC // tenascin C // 9q33 // 3371 /// ENST00000340094 // TNC // tenascin C // 9q33 // 3371 /// ENST00000535648 // TNC // tenascin C…	NM_002160 // RefSeq // Homo sapiens tenascin C (TNC), mRNA. // chr9 // 100 // 85 // 29 // 29 // 0 /// ENST00000350763 // ENSEMBL // cdna:known chromosome:GRCh37:9:117782813:117880536:-1 gene:ENSG00000041982 gene_biotype:protein_coding transcript_biotype:protein_coding // chr9 // 100 // 85 // 29 // 29 // 0 /// M55618 // GenBank // Homo sapiens hexabrachion (HXB) mRNA, complete cds. // chr9 // 100 …	main	NM_002160	RefSeq
NA	3.51268e-05	6.3935e-05	0.068131	TRUE	TRUE	FALSE	7.91168	6.7151	7.74041	0.436309	0.491304	0.888062	16679916	chr1	-	453633	460480	26	---	TCONS_00000122-XLOC_000004 // Rinn lincRNA // linc-SAMD11-8 chr1:+:523008-530148 // chr1 // 77 // 100 // 20 // 26 // 0 /// TCONS_00000123-XLOC_000004 // Rinn lincRNA // linc-SAMD11-8 chr1:+:523047-529954 // chr1 // 75 // 31 // 6 // 8 // 0 /// TCONS_00000124-XLOC_000004 // Rinn lincRNA // linc-SAMD11-8 chr1:+:529832-530595 // chr1 // 57 // 27 // 4 // 7 // 0 /// AK124402 // GenBank // Homo sapiens …	main	---	Rinn lincRNA
LRP8	3.62797e-05	2.27548e-05	0.346249	TRUE	TRUE	FALSE	8.03207	8.7066	7.97516	1.59607	1.6603	0.961318	16687352	chr1	-	53708036	53793821	23	NM_004631 // LRP8 // low density lipoprotein receptor-related protein 8, apolipoprotein e receptor // 1p34 // 7804 /// NM_001018054 // LRP8 // low density lipoprotein receptor-related protein 8, apolipoprotein e receptor // 1p34 // 7804 /// NM_033300 // LRP8 // low density lipoprotein receptor-related protein 8, apolipoprotein e receptor // 1p34 // 7804 /// ENST00000306052 // LRP8 // low density …	NM_004631 // RefSeq // Homo sapiens low density lipoprotein receptor-related protein 8, apolipoprotein e receptor (LRP8), transcript variant 1, mRNA. // chr1 // 100 // 83 // 19 // 19 // 0 /// NM_001018054 // RefSeq // Homo sapiens low density lipoprotein receptor-related protein 8, apolipoprotein e receptor (LRP8), transcript variant 4, mRNA. // chr1 // 100 // 78 // 18 // 18 // 0 /// NM_033300 //…	main	NM_004631	RefSeq
NA	4.20578e-05	3.08245e-05	0.790309	TRUE	TRUE	FALSE	3.59934	3.12885	3.6211	0.721716	0.710916	1.01519	16933665	chr22	-	29909878	29931379	19	---	ENST00000411969 // ENSEMBL // cdna:putative chromosome:GRCh37:22:29909878:29931379:-1 gene:ENSG00000234208 gene_biotype:processed_transcript transcript_biotype:processed_transcript // chr22 // 100 // 100 // 19 // 19 // 0	main	---	ENSEMBL
CSRP1	4.48426e-05	9.24059e-05	0.407293	TRUE	TRUE	FALSE	5.06554	5.75835	4.96024	1.61644	1.73883	0.929612	16675784	chr1	+	201476369	201502736	22	ENST00000367306 // CSRP1 // cysteine and glycine-rich protein 1 // 1q32 // 1465	ENST00000367306 // ENSEMBL // cdna:known chromosome:GRCh37:1:201452658:201478584:-1 gene:ENSG00000159176 gene_biotype:protein_coding transcript_biotype:protein_coding // chr1 // 100 // 91 // 20 // 20 // 0 /// ENST00000454651 // ENSEMBL // cdna:known chromosome:GRCh37:1:201476369:201502736:1 gene:ENSG00000224536 gene_biotype:processed_transcript transcript_biotype:processed_transcript // chr1 // 1…	main	ENST00000367306	ENSEMBL
NA	4.49685e-05	4.41171e-05	0.467759	TRUE	TRUE	FALSE	5.40924	3.64546	5.21165	0.294476	0.3377	0.872004	17092306	chr9	-	7344597	7345605	18	---	TCONS_00016745-XLOC_007640 // Rinn lincRNA // linc-GLDC-2 chr9:-:7344596-7345605 // chr9 // 100 // 100 // 18 // 18 // 0	main	---	Rinn lincRNA
IFIT5	4.66726e-05	6.63109e-06	0.000377669	TRUE	TRUE	FALSE	9.53338	9.0547	8.42387	0.717637	1.54845	0.463454	16707202	chr10	+	91174325	91180759	20	NM_012420 // IFIT5 // interferon-induced protein with tetratricopeptide repeats 5 // 10q23.31 // 24138 /// ENST00000371795 // IFIT5 // interferon-induced protein with tetratricopeptide repeats 5 // 10q23.31 // 24138 /// U34605 // IFIT5 // interferon-induced protein with tetratricopeptide repeats 5 // 10q23.31 // 24138 /// ENST00000416601 // IFIT5 // interferon-induced protein with tetratricopepti…	NM_012420 // RefSeq // Homo sapiens interferon-induced protein with tetratricopeptide repeats 5 (IFIT5), mRNA. // chr10 // 100 // 100 // 20 // 20 // 0 /// ENST00000371795 // ENSEMBL // cdna:known chromosome:GRCh37:10:91174343:91180758:1 gene:ENSG00000152778 gene_biotype:protein_coding transcript_biotype:protein_coding // chr10 // 100 // 95 // 19 // 19 // 0 /// U34605 // GenBank // Human retinoic …	main	NM_012420	RefSeq
TGFBI	5.07214e-05	1.67655e-06	0.00248199	TRUE	TRUE	FALSE	9.86746	9.43619	10.3829	0.741606	0.518808	1.42944	16989496	chr5	+	135364584	135399507	30	NM_000358 // TGFBI // transforming growth factor, beta-induced, 68kDa // 5q31 // 7045 /// AK303643 // TGFBI // transforming growth factor, beta-induced, 68kDa // 5q31 // 7045 /// M77349 // TGFBI // transforming growth factor, beta-induced, 68kDa // 5q31 // 7045 /// BC000097 // TGFBI // transforming growth factor, beta-induced, 68kDa // 5q31 // 7045 /// BC004972 // TGFBI // transforming growth fac…	NM_000358 // RefSeq // Homo sapiens transforming growth factor, beta-induced, 68kDa (TGFBI), mRNA. // chr5 // 100 // 53 // 16 // 16 // 0 /// AK303643 // GenBank // Homo sapiens cDNA FLJ53400 complete cds, highly similar to Transforming growth factor-beta-induced protein ig-h3 precursor. // chr5 // 100 // 50 // 15 // 15 // 0 /// M77349 // GenBank // Human transforming growth factor-beta induced ge…	main	NM_000358	RefSeq
NA	5.28503e-05	0.000103543	0.640729	TRUE	TRUE	FALSE	5.1205	5.95481	5.04375	1.783	1.88044	0.948185	17121912	chrU	+	1	1928	25	---	---	rescue	---	NA
CFI	5.32722e-05	3.41857e-05	0.66961	TRUE	TRUE	FALSE	5.90728	4.65741	5.94948	0.420485	0.408365	1.02968	16978976	chr4	-	110661848	110723335	27	NM_000204 // CFI // complement factor I // 4q25 // 3426 /// ENST00000394634 // CFI // complement factor I // 4q25 // 3426 /// J02770 // CFI // complement factor I // 4q25 // 3426 /// ENST00000512148 // CFI // complement factor I // 4q25 // 3426 /// ENST00000504853 // CFI // complement factor I // 4q25 // 3426 /// ENST00000540104 // CFI // complement factor I // 4q25 // 3426 /// ENST00000536228 //…	NM_000204 // RefSeq // Homo sapiens complement factor I (CFI), mRNA. // chr4 // 100 // 78 // 21 // 21 // 0 /// ENST00000394634 // ENSEMBL // cdna:known chromosome:GRCh37:4:110661852:110723335:-1 gene:ENSG00000205403 gene_biotype:protein_coding transcript_biotype:protein_coding // chr4 // 100 // 78 // 21 // 21 // 0 /// J02770 // GenBank // Human factor I (C3b/C4b inactivator) mRNA, complete cds. /…	main	NM_000204	RefSeq
NA	5.45662e-05	1.40134e-05	0.23201	TRUE	TRUE	FALSE	8.0493	6.32437	7.70665	0.302513	0.383612	0.788591	16652869	---	---	---	---	4	---	--- // --- // neg_control // --- // --- // --- // --- // --- // ---	normgene->intron	---	---
MYO5C	5.53376e-05	4.98879e-06	0.0113873	TRUE	TRUE	FALSE	7.6851	8.3104	7.43198	1.54254	1.83837	0.83908	16809403	chr15	-	52484515	52587995	36	NM_018728 // MYO5C // myosin VC // 15q21 // 55930 /// ENST00000261839 // MYO5C // myosin VC // 15q21 // 55930 /// AF272390 // MYO5C // myosin VC // 15q21 // 55930 /// AK304136 // MYO5C // myosin VC // 15q21 // 55930 /// BC064841 // MYO5C // myosin VC // 15q21 // 55930 /// AK301079 // MYO5C // myosin VC // 15q21 // 55930 /// ENST00000560809 // MYO5C // myosin VC // 15q21 // 55930 /// ENST000005589…	NM_018728 // RefSeq // Homo sapiens myosin VC (MYO5C), mRNA. // chr15 // 100 // 92 // 33 // 33 // 0 /// ENST00000261839 // ENSEMBL // cdna:known chromosome:GRCh37:15:52484519:52587995:-1 gene:ENSG00000128833 gene_biotype:protein_coding transcript_biotype:protein_coding // chr15 // 100 // 92 // 33 // 33 // 0 /// AF272390 // GenBank // Homo sapiens myosin 5c (MYO5C) mRNA, complete cds. // chr15 // …	main	NM_018728	RefSeq
C12orf75	5.65543e-05	6.41388e-05	0.910491	TRUE	TRUE	FALSE	7.48858	7.79467	7.49345	1.23635	1.23218	1.00339	16756286	chr12	+	105629065	105806934	22	NM_001145199 // C12orf75 // chromosome 12 open reading frame 75 // 12q23.3 // 387882 /// ENST00000443585 // C12orf75 // chromosome 12 open reading frame 75 // 12q23.3 // 387882 /// BC013920 // C12orf75 // chromosome 12 open reading frame 75 // 12q23.3 // 387882 /// ENST00000548458 // C12orf75 // chromosome 12 open reading frame 75 // 12q23.3 // 387882 /// ENST00000548336 // C12orf75 // chromosome…	NM_001145199 // RefSeq // Homo sapiens chromosome 12 open reading frame 75 (C12orf75), mRNA. // chr12 // 100 // 45 // 10 // 10 // 0 /// ENST00000443585 // ENSEMBL // cdna:putative chromosome:GRCh37:12:105724414:105765296:1 gene:ENSG00000235162 gene_biotype:protein_coding transcript_biotype:protein_coding // chr12 // 100 // 45 // 10 // 10 // 0 /// BC013920 // GenBank // Homo sapiens chromosome 12 …	main	NM_001145199	RefSeq
NA	6.28362e-05	4.2498e-05	0.909644	TRUE	TRUE	FALSE	7.35528	6.16231	7.34372	0.437402	0.440922	0.992018	17065060	chr8	+	22601	29428	27	---	TCONS_00000122-XLOC_000004 // Rinn lincRNA // linc-SAMD11-8 chr1:+:523008-530148 // chr8 // 85 // 100 // 23 // 27 // 0 /// TCONS_00000123-XLOC_000004 // Rinn lincRNA // linc-SAMD11-8 chr1:+:523047-529954 // chr8 // 79 // 52 // 11 // 14 // 0 /// TCONS_00000124-XLOC_000004 // Rinn lincRNA // linc-SAMD11-8 chr1:+:529832-530595 // chr8 // 100 // 26 // 7 // 7 // 0 /// AK124402 // GenBank // Homo sapie…	main	---	Rinn lincRNA
GLG1	6.31561e-05	9.16174e-05	0.0922868	TRUE	TRUE	FALSE	10.4161	10.6533	10.2814	1.17871	1.29408	0.910848	16828292	chr16	-	74481325	74641042	26	NR_027264 // GLG1 // golgi glycoprotein 1 // 16q22.3 // 2734 /// NM_012201 // GLG1 // golgi glycoprotein 1 // 16q22.3 // 2734 /// NM_001145667 // GLG1 // golgi glycoprotein 1 // 16q22.3 // 2734 /// NM_001145666 // GLG1 // golgi glycoprotein 1 // 16q22.3 // 2734 /// ENST00000205061 // GLG1 // golgi glycoprotein 1 // 16q22.3 // 2734 /// ENST00000422840 // GLG1 // golgi glycoprotein 1 // 16q22.3 // …	NR_027264 // RefSeq // Homo sapiens golgi glycoprotein 1 (GLG1), transcript variant 4, non-coding RNA. // chr16 // 100 // 100 // 26 // 26 // 0 /// NM_012201 // RefSeq // Homo sapiens golgi glycoprotein 1 (GLG1), transcript variant 1, mRNA. // chr16 // 100 // 96 // 25 // 25 // 0 /// NM_001145667 // RefSeq // Homo sapiens golgi glycoprotein 1 (GLG1), transcript variant 3, mRNA. // chr16 // 100 // 9…	main	NR_027264	RefSeq
CBFB	6.36127e-05	1.13558e-05	0.0177679	TRUE	TRUE	FALSE	11.4928	11.6927	11.4102	1.14862	1.21633	0.944333	16819952	chr16	+	67063050	67134961	23	NM_001755 // CBFB // core-binding factor, beta subunit // 16q22.1 // 865 /// ENST00000290858 // CBFB // core-binding factor, beta subunit // 16q22.1 // 865 /// NM_022845 // CBFB // core-binding factor, beta subunit // 16q22.1 // 865 /// ENST00000412916 // CBFB // core-binding factor, beta subunit // 16q22.1 // 865 /// BC018509 // CBFB // core-binding factor, beta subunit // 16q22.1 // 865 /// AK2…	NM_001755 // RefSeq // Homo sapiens core-binding factor, beta subunit (CBFB), transcript variant 2, mRNA. // chr16 // 100 // 100 // 23 // 23 // 0 /// ENST00000290858 // ENSEMBL // cdna:known chromosome:GRCh37:16:67063050:67134961:1 gene:ENSG00000067955 gene_biotype:protein_coding transcript_biotype:protein_coding // chr16 // 100 // 100 // 23 // 23 // 0 /// NM_022845 // RefSeq // Homo sapiens core…	main	NM_001755	RefSeq
NA	6.44264e-05	7.52129e-05	0.407658	TRUE	TRUE	FALSE	6.12153	4.7537	6.23713	0.387473	0.357638	1.08342	16942797	chr3	+	78316090	78343881	26	---	TCONS_00005548-XLOC_002715 // Rinn lincRNA // linc-CADM2-9 chr3:+:78316155-78343881 // chr3 // 100 // 69 // 19 // 18 // 0 /// TCONS_00005547-XLOC_002715 // Rinn lincRNA // linc-CADM2-9 chr3:+:78316092-78343206 // chr3 // 100 // 62 // 17 // 16 // 0 /// TCONS_00005546-XLOC_002715 // Rinn lincRNA // linc-CADM2-9 chr3:+:78316089-78340341 // chr3 // 100 // 50 // 14 // 13 // 0	main	---	Rinn lincRNA
MYO5A	6.66537e-05	0.000104352	0.158832	TRUE	TRUE	FALSE	7.45702	7.86625	7.30052	1.32798	1.48014	0.897199	16809457	chr15	-	52599480	52821247	38	ENST00000399231 // MYO5A // myosin VA (heavy chain 12, myoxin) // 15q21 // 4644 /// NM_000259 // MYO5A // myosin VA (heavy chain 12, myoxin) // 15q21 // 4644 /// ENST00000356338 // MYO5A // myosin VA (heavy chain 12, myoxin) // 15q21 // 4644 /// NM_001142495 // MYO5A // myosin VA (heavy chain 12, myoxin) // 15q21 // 4644 /// AB290180 // MYO5A // myosin VA (heavy chain 12, myoxin) // 15q21 // 4644…	ENST00000399231 // ENSEMBL // cdna:known chromosome:GRCh37:15:52599480:52821247:-1 gene:ENSG00000197535 gene_biotype:protein_coding transcript_biotype:protein_coding // chr15 // 100 // 89 // 34 // 34 // 0 /// NM_000259 // RefSeq // Homo sapiens myosin VA (heavy chain 12, myoxin) (MYO5A), transcript variant 1, mRNA. // chr15 // 100 // 87 // 33 // 33 // 0 /// ENST00000356338 // ENSEMBL // cdna:know…	main	ENST00000399231	ENSEMBL
SPANXA2	6.79276e-05	3.65913e-06	0.000463707	TRUE	TRUE	FALSE	6.53773	8.39324	5.54568	3.6188	7.19782	0.502763	17107420	chrX	+	140677562	140678901	28	ENST00000370519 // SPANXA2 // SPANX family, member A2 // Xq27.1 // 728712 /// ENST00000370519 // SPANXA1 // sperm protein associated with the nucleus, X-linked, family member A1 // Xq27.1 // 30014 /// ENST00000370518 // SPANXA2 // SPANX family, member A2 // Xq27.1 // 728712 /// ENST00000370518 // SPANXA1 // sperm protein associated with the nucleus, X-linked, family member A1 // Xq27.1 // 30014 /…	ENST00000370519 // ENSEMBL // cdna:known chromosome:GRCh37:X:140671796:140673133:-1 gene:ENSG00000198021 gene_biotype:protein_coding transcript_biotype:protein_coding // chrX // 100 // 100 // 28 // 28 // 0 /// ENST00000370518 // ENSEMBL // cdna:known chromosome:GRCh37:X:140677562:140678899:1 gene:ENSG00000203926 gene_biotype:protein_coding transcript_biotype:protein_coding // chrX // 100 // 100 /…	main	ENST00000370519	ENSEMBL
SPANXA2	6.79276e-05	3.65913e-06	0.000463707	TRUE	TRUE	FALSE	6.53773	8.39324	5.54568	3.6188	7.19782	0.502763	17114718	chrX	-	140671794	140673133	28	ENST00000370519 // SPANXA2 // SPANX family, member A2 // Xq27.1 // 728712 /// ENST00000370519 // SPANXA1 // sperm protein associated with the nucleus, X-linked, family member A1 // Xq27.1 // 30014 /// ENST00000370518 // SPANXA2 // SPANX family, member A2 // Xq27.1 // 728712 /// ENST00000370518 // SPANXA1 // sperm protein associated with the nucleus, X-linked, family member A1 // Xq27.1 // 30014 /…	ENST00000370519 // ENSEMBL // cdna:known chromosome:GRCh37:X:140671796:140673133:-1 gene:ENSG00000198021 gene_biotype:protein_coding transcript_biotype:protein_coding // chrX // 100 // 100 // 28 // 28 // 0 /// ENST00000370518 // ENSEMBL // cdna:known chromosome:GRCh37:X:140677562:140678899:1 gene:ENSG00000203926 gene_biotype:protein_coding transcript_biotype:protein_coding // chrX // 100 // 100 /…	main	ENST00000370519	ENSEMBL
